# Supplementary material for: The UQTR university-based chiropractic clinic cohort (UQTRChiCo): description and summary of an available data source for research collaborations
Source: Chiropr Man Therap. 2026 May 20;34:25. doi: 10.1186/s12998-026-00642-2 (PMC13366984; doi:10.1186/s12998-026-00642-2)
Supplement: Supplementary file 1 — Supplementary Material 1 [file 12998_2026_642_MOESM1_ESM.xlsx]

## Sheet: Feuil1
Supplementary file 1 : UQTRCo Data Dictionary
Construct	Variable Code	Variable Description	Data Type	Response Options / Coding	Descriptive Statistics	Data Source
IDENTIFICATION	REFERENCE	Is this a referral case?	Numeric	0=Referral (51.5%) | 1=Not a referral (42.3%) | 2=Other (4.6%) | 4=Research project (0.7%)	n=2128	Intake form
IDENTIFICATION	Sexe	Sexe	Numeric	F / M		Intake form
IDENTIFICATION	Age	Age at the initial examination	Numéric		Mean=31.0; Median=25.0	Intake form
IDENTIFICATION	MILITAIRE	Veteran	Numeric	0=No (98.9%) | 1=Yes (0.3%)	n=2231	Intake form
IDENTIFICATION	AIDE_SOC	Social assistance	Numeric	0=No (98.6%) | 1=Yes (0.7%)	n=2231	Intake form
IDENTIFICATION	ENCEINTE	Currently pregnant	Numeric	0=No (97.4%) | 1=Yes (01.6%)	n=2226	Intake form
IDENTIFICATION	OCCUPATION	Nation occupation code	Numeric	Multiple NOC codes	High variability (>200 unique)	Intake form
BMI	IMC	Body mass index	Numeric	Range: 14-54	n=2231	Intake form
CONSULTATION MOTIVE	MOTIF	Number of consultation motives	Numeric	1=First motive (62.4%) | 2=Second (27.0%) | 3=Third (7.5%) | 4-7=Other (3.1%)	n=2147	Case summary
CONSULTATION MOTIVE	MOTIF_LOC	Location of consultation motive	Numeric	1=Headache (3.6%) | 2=TMJ (1.4%) | 3=Cervical/Neck (17.9%) | 4=Shoulder (8.0%) | 5=Thoracic (10.4%) | 6=Lumbar (28.0%) | 7=Hip (2.7%) | 8=Knee (5.2%) | 9=Foot (2.4%) | 10=Ankle (2.6%) | 11=Arm (0.8%) | 12=Elbow (1.4%) | 13=Screening (7.2%) | 14=Leg (2.5%) | 15=Wrist/Hand (3.6%) | 17=Coccyx (0.2%) | 18=Rib (0.9%) | 19=Other (1.1%)	n=2146	Case summary
CONSULTATION MOTIVE	MOTIF_CODE	ICD-11 code for consultation motive	Text	Multiple ICD-11 classification codes	High variability (>200 unique)	Case summary
CONSULTATION MOTIVE	MOTIF_LUMB	Classification system for lumbar spine-related concerns	Numeric	0=Class 0 (1.3%)|1=class 1 (8.7%) |2=Class 2 (15.8%)|=Class 3 (1.8%)	n-591	Case summary
CONSULTATION MOTIVE	MOTIF_NAD	Cervical classification (NAD)	Numeric	1=NAD 1|2=NAD 2|=NAD 3	n=367	Case summary
CONSULTATION MOTIVE	IRRADIATION	Presence of pain radiation	Numeric	0=No (57.6%) | 1=Yes (35.2%)	n=1994; 35.2% with radiation	Intake form
CONSULTATION MOTIVE	MOTIF_JOUR	Days per week affected	Numeric	0-7 days/week	Mode=7 days (47.8%); n=1518	Intake form
CONSULTATION MOTIVE	MOTIF_TIME	Duration of complaint (days)	Numeric/Continuous	Range: 0-33,109 days	Mode≈365 days (7.7%); Median varies	Intake form
CONSULTATION MOTIVE	MOTIF_CHRON	Chronicity classification	Numeric	1=Acute/1-7 days (32.7%) | 2=Sub-acute/8-90d (5.9%) | 3=Recurrent (8.8%) | 4=Chronic/>3m (43.0%)	n=1944	Case summary
STRESS	RC_STRESS	Level of stress on a 0-10 scale	Numeric (0-10)	0-10 scale	Mean=4.7±2.6; Median=5.0; n=1523	Intake form
PAIN & FUNCTION	RC_VASREPOS	Pain intensity at rest (VAS 0-10)	Numeric (0-10)	0-10 scale	Mean=2.13±2.54; Median=1.0; n=1885	Intake form
PAIN & FUNCTION	RC_VASACT	Pain intensity with activity (VAS 0-10)	Numeric (0-10)	0-10 scale	Mean=5.78±2.47; Median=6.0; n=1863	Intake form
PAIN & FUNCTION	EP_NDI	Neck Disability Index (0-100%)	Numeric (0-100)	0-100% disability score	Cervical motives only; n=510	Patient-Reported Outcome
PAIN & FUNCTION	EP_OS	Oswestry Disability Index (0-100%)	Numeric (0-100)	0-100% disability score	Lumbar motives only; n=591	Patient-Reported Outcome
PAIN & FUNCTION	EP_DASH	DASH - Upper Extremity (0-100%)	Numeric (0-100)	0-100% disability score	Upper extremity motives; n=154	Patient-Reported Outcome
PAIN & FUNCTION	EP_LEFS	LEFS - Lower Extremity (0-100%)	Numeric (0-100)	0-100% disability score	Lower extremity motives; n=124	Patient-Reported Outcome
PHYSICAL EXAM	DATE_EX!	Date of initial examination	Date	Date of initial examination	n=2147	Physical exam form
PHYSICAL EXAM	ADM	Rang of motion	Numeric	0=Complete and painless | 1=Complete and painfull | 2=Incomplete and painless | 3=Incomplete and painfull	n=2057	Physical exam form
PHYSICAL EXAM	EP_KEMPSCERV	Kemp test cervical	Numeric	0=Negative | 1=Positive	Cervical spine provocation	Physical exam form
PHYSICAL EXAM	EP_SPURLING	Spurling test	Numeric	0=Negative | 1=Positive	Cervical radiculopathy test	Physical exam form
PHYSICAL EXAM	EP_KEMPSLOMB	Kemp test lumbar	Numeric	0=Negative | 1=Positive	Lumbar spine provocation	Physical exam form
PHYSICAL EXAM	EP_EJT	Straight leg raise test	Numeric	0=Negative | 1=Positive	Lumbar spine radiculopathy test	Physical exam form
PHYSICAL EXAM	EP_SENS_MS	Upper extremity sensory testing	Numeric	0=Normal | 1=Abnormal | 2=Absent	Dermatome testing	Physical exam form
PHYSICAL EXAM	EP_MOT_MS	Upper extremity motor testing	Numeric	0=5/5 | 1=≤4/5 | 2=0-3/5	Myotome testing	Physical exam form
PHYSICAL EXAM	EP_ROT_MS_SYM	Upper extremity reflexes symetry	Numeric	0=No | 1=Yes		Physical exam form
PHYSICAL EXAM	EP_ROT_MS	Upper extremity reflexes	Numeric	0-4		Physical exam form
PHYSICAL EXAM	EP_SENS_MI	Lower extremity sensory testing	Numeric	0=Normal | 1=Abnormal | 2=Absent	Dermatome testing	Physical exam form
PHYSICAL EXAM	EP_MOT_MI	Lower extremity motor testing	Numeric	0=5/5 | 1=≤4/5 | 2=0-3/5	Myotome testing	Physical exam form
PHYSICAL EXAM	EP_ROT_MI	Lower extremity reflexes	Numeric	0-4		Physical exam form
PHYSICAL EXAM	EP_ROT_MI_SYM	Lower extremity reflexes symetry	Numeric	0=No | 1=Yes		Physical exam form
PHYSICAL EXAM	EP_NERFCRÂN	Cranial nerve examination	Numeric	0=Normal | 1=Abnormal	CN I-XII assessment	Physical exam form
PHYSICAL EXAM	CLONUS	Clonus pathological reflex	Numeric	0=Normal | 1=Abnormal		Physical exam form
PHYSICAL EXAM	BABINSKI	Babinski pathological reflex	Numeric	0=Normal | 1=Abnormal		Physical exam form
RED/YELLOW FLAGS	RF_DLR_N	Red flag: Nocturnal pain	Numeric	0=No (88.3%) | 1=Yes (8.7%)	n=2083	Case summary
RED/YELLOW FLAGS	RF_POIDS	Red flag: Unexplained weight loss	Numeric	0=No (95.6%) | 1=Yes (1.3%)	n=2081	Case summary
RED/YELLOW FLAGS	RF_FIEVRE	Red flag: Fever	Numeric	0=No (96.4%) | 1=Yes (0.7%)	n=2084	Case summary
RED/YELLOW FLAGS	RF_RAIDEUR	Red flag: Morning stiffness	Numeric	0=No (89.6%) | 1=Yes (7.3%)	n=2081	Case summary
RED/YELLOW FLAGS	RF_VESS_SELL	Red flag: Change in bowel/bladder function	Numeric	0=No (96.2%) | 1=Yes (0.7%)	n=2082	Case summary
RED/YELLOW FLAGS	RF_ANESTH	Red flag: Perigenital/perianal anesthesia	Numeric	0=No (96.7%) | 1=Yes (0.2%)	n=2082	Case summary
RED/YELLOW FLAGS	YF	Yellow flags: Psychosocial factors	Numeric	0=No (89.8%) | 1=Yes (9.4%)	n=2131	Case summary
RED/YELLOW FLAGS	BF_BLF	Blue/Black flags: Socioeconomic/occupational factors	Numeric	0=No (97.8%) | 1=Yes (1.4%)	n=2130	Case summary
FAMILLY PHYSICIAN	MD_FAM	Has a familly physician	Numeric	0=No (29.1%) | 1=Yes (68.9%)	n=2105	Intake form
MEDICATIONS	MX	Currently taking any medications?	Numeric	0=No (46.2%) | 1=Yes (53.1%)	n=2133	Intake form
MEDICATIONS	MX_1_DLR	Medications for pain	Numeric	0=No (88.5%) | 1=Yes (10.7%)	n=2132	Intake form
MEDICATIONS	MX_2_HTA	Medications for hypertension	Numeric	0=No (93.0%) | 1=Yes (6.4%)	n=2134	Intake form
MEDICATIONS	MX_3_ANOVUL	Contraceptive medications	Numeric	0=No (80.4%) | 1=Yes (19.0%)	n=2134	Intake form
MEDICATIONS	MX_4_DBT	Medications for diabetes	Numeric	0=No (96.9%) | 1=Yes (2.5%)	n=2134	Intake form
MEDICATIONS	MX_5_DP	Medications for depression	Numeric	0=No (92.9%) | 1=Yes (6.5%)	n=2134	Intake form
MEDICATIONS	MX_7_COAG	Medications for coagulation	Numeric	0=No (97.2%) | 1=Yes (2.1%)	n=2134	Intake form
MEDICATIONS	MX_8_INFLAM	Medications for inflamation	Numeric	0=No (95.4%) | 1=Yes (3.9%)	n=2133	Intake form
MEDICATIONS	MX_9_CHOL	Medications for cholesterol	Numeric	0=No (94.2%) | 1=Yes (5.1%)	n=2133	Intake form
MEDICATIONS	MX_10_THYR	Medications for thyroide	Numeric	0=No (95.7%) | 1=Yes (3.7%)	n=2132	Intake form
MEDICATIONS	MX_11_AX	Medications for anxiety	Numeric	0=No (95.5%) | 1=Yes (3.8%)	n=2133	Intake form
MEDICATIONS	MX_12_OSÉTOP	Medications for osteoporosis	Numeric	0=No (98.4%) | 1=Yes (0.9%)	n=2134	Intake form
MEDICATIONS	MX_13_MIGRAINE	Medications for migraine	Numeric	0=No (98.0%) | 1=Yes (1.4%)	n=2135	Intake form
MEDICATIONS	MX_14_AUTRE	Medications other	Numeric	0=No (76.4%) | 1=Yes (22.9%)	n=2135	Intake form
TREATMENT PLAN	PT_BTE	Estimated therapeutic benefit (%)	Numeric (0-100)	Estimated therapeutic benefit (%)	Mean=67.9±19.4%; Median=70%; n=2040	Case summary
TREATMENT PLAN	PT_BTEDUREE	Duration of estimated benefit (weeks)	Numeric	Duration in weeks	Mean=4.86±7.12wks; Median=4; n=1825	Case summary
TREATMENT PLAN	PT_BTM	Maximum therapeutic benefit (%)	Numeric (0-100)	Maximal expected therapeutic benefit (%)	Mean=91.4±11.4%; Median=95%; n=2047	Case summary
TREATMENT PLAN	PT_BTMDUREE	Duration of maximum benefit (weeks)	Numeric	Duration in weeks	Mean=11.2±9.0wks; Median=10; n=1956	Case summary
TREATMENT PLAN	PT_PHASE	Treatment phase	Numeric	1=Relief (85.6%) | 2=Correction (6.0%) | 3=Support (0.8%) | 4=Wellness (5.7%)	n=2110	Case summary
TREATMENT PLAN	PT_AJXM	Treatment plan includes SMT	Numeric	0=No (10.7%) | 1=Yes (88.2%)	n=2125; 88.2% with SMT	Case summary
TREATMENT PLAN	PT_AUTRE_TX_ART	Treatment plan includes other joint therapy	Numeric	0=No (61.5%) | 1=Yes (37.5%)	n=2125; 37.5% with joint tx	Case summary
TREATMENT PLAN	PT_THERMUSC	Treatment plan includes muscle therapy	Numeric	0=No (6.2%) | 1=Yes (92.7%)	n=2125; 92.7% with muscle tx	Case summary
TREATMENT PLAN	PT_TISSUSMOUS	Assisted soft tissue therapy?	Numeric	0=No (74.9%) | 1=Yes (24.0%)	n=2125; 24% assisted soft tissue	Case summary
TREATMENT PLAN	PT_THERCOMP	Treatment plan includes complementary therapy	Numeric	0=No (68.5%) | 1=Yes (30.2%)	n=2122; 30.2% complementary tx	Case summary
TREATMENT PLAN	PT_THERCOMP_1	Type of complementary therapy (1st)	Numeric	1=Electrotherapy (14.4%) | 4=Ultrasound (7.2%) | 5=KT tape (5.1%)	n=1101 with comp. tx	Case summary
TREATMENT PLAN	PT_THERCOMP_2	Type of complementary therapy (2nd)	Numeric	1=Electrotherapy | 4=Ultrasound | 5=KT tape | 6=Shockwave	n=772 (36%)	Case summary
TREATMENT PLAN	PT_AUTRES	Treatment plan includes other therapy	Numeric	0=No (93.2%) | 1=Yes (5.4%)	n=2119	Case summary
TREATMENT PLAN	PT_CONS	Treatment plan includes patient advice?	Numeric	0=No (32.0%) | 1=Yes (67.0%)	n=2126; 67% education provided	Case summary
TREATMENT PLAN	PT_CONS1_CRYO	Advice: Cryotherapy	Numeric	0=No (91.1%) | 1=Yes (7.8%)	n=2124; 7.8%	Case summary
TREATMENT PLAN	PT_CONS2_THERMO	Advice: Thermotherapy	Numeric	0=No (94.2%) | 1=Yes (4.7%)	n=2124; 4.7%	Case summary
TREATMENT PLAN	PT_CONS3_EXS	Advice: Home exercises	Numeric	0=No (51.1%) | 1=Yes (47.7%)	n=2123; 47.7% home exercise	Case summary
TREATMENT PLAN	PT_CONS4_RÉAD	Advice: Clinic-based rehabilitation	Numeric	0=No (97.9%) | 1=Yes (1.0%)	n=2123; 1.0%	Case summary
TREATMENT PLAN	PT_CONS5_ERGO	Advice: Ergonomics	Numeric	0=No (89.4%) | 1=Yes (9.5%)	n=2124; 9.5% ergonomic advice	Case summary
TREATMENT PLAN	PT_CONS6_POSTURE	Advice: Posture	Numeric	0=No (76.4%) | 1=Yes (22.5%)	n=2124; 22.5% posture advice	Case summary
TREATMENT PLAN	PT_CONS7_OREILLER	Advice: Pillows and supports	Numeric	0=No (96.2%) | 1=Yes (2.7%)	n=2124; 2.7%	Case summary
TREATMENT PLAN	PT_CONS8_ORTH	Advice: Orthotics	Numeric	0=No (97.4%) | 1=Yes (1.4%)	n=2124; 1.4%	Case summary
TREATMENT PLAN	PT_CONS9_TAPE	Advice: Taping/Kinesiotaping	Numeric	0=No (81.7%) | 1=Yes (17.2%)	n=2124; 17.2%	Case summary
CASE COMPLEXITY	PT_COMOR	Patient has comorbidities?	Numeric	0=No (88.4%) | 1=Yes (10.8%)	n=2131; 10.8% comorbidities	Medical history
CASE COMPLEXITY	CC	Complex case?	Numeric	0=No (78.8%) | 1=Yes (20.6%)	n=2134; 20.6% complex	Clinical judgment
CASE COMPLEXITY	CONTRAIND	Conterindication to SMT	Numeric	0=No (87.9%) | 1=Absolute (10.0%) | 2=Relative (1.4%)	n=2132	Conterindication form
CASE COMPLEXITY	CONTRAIND_REGION	Region with contraindication to SMT	Numeric	0=N/A (87.7%) | 1=Spine (2.3%) | 2=Neck (5.9%) | 3=Thoracic (0.6%) | 4=Lumbar/SI (2.0%)	n=2107	Conterindication form
CASE COMPLEXITY	CONTRAIND_CIRC	Contraindication circumstance	Numeric	0=N/A (88.5%) | 1=Osteoporosis (0.9%) | 2=Medication-related (1.1%) | 3=Imaging findings (3.7%) | 6=Stroke risk (1.9%)	n=2119	Conterindication form
REFERRALS	PT_REF1	Referral to another professional?	Numeric	0=No (92.1%) | 1=Yes (4.7%) | 2=Pending (2.6%)	n=2134; 4.7% referred	Referal letter / SOAP
REFERRALS	PT_REF1_DATE	Date of referral	Date	Date of referral	n=102	Referal letter / SOAP
REFERRALS	PT_REF1_TYPE	Type of professional referred	Numeric	1=Family physician | 2=Chiropractor | 3=Massage therapist | 4=Podiatrist | 6=ER/Hospital | 7=Kinesiologist	n=131 referrals	Referal letter / SOAP
REFERRALS	PT_REF1_RAISON	Reason for referral	Numeric	1=Investigation red flag/pathology | 2=Non-MSK condition | 3=Poor clinical evolution | 4=Co-management	n=135	Referal letter / SOAP
REFERRALS	PT_REF_REP	Response from professional	Numeric	0=No response | 1=Written response | 3=Patient seen | 4=Investigation ordered	n=85	Referal letter / SOAP
PREVIOUS CARE	RC_PROF	Previous professional consultation?	Numeric	0=No (59.3%) | 1=Yes (39.7%)	n=2125	Intake form
PREVIOUS CARE	RC_CHIRO	Previous provider: Chiropractor	Numeric	0=No (82.7%) | 1=Yes (16.2%)	n=2125	Intake form
PREVIOUS CARE	RC_OSTÉO	Previous provider: Osteopath	Numeric	0=No (93.4%) | 1=Yes (5.5%)	n=2125	Intake form
PREVIOUS CARE	RC_MD	Previous provider: Medical doctor	Numeric	0=No (91.1%) | 1=Yes (7.8%)	n=2125	Intake form
PREVIOUS CARE	RC_PHYSIO	Previous provider: Physiotherapist	Numeric	0=No (90.1%) | 1=Yes (8.8%)	n=2125	Intake form
PREVIOUS CARE	RC_MASSO	Previous provider: Massage therapist	Numeric	0=No (92.0%) | 1=Yes (6.9%)	n=2125	Intake form
FOLLOW-UP 1	R1_DATE	First re-evaluation: Date	Date	Approximately 87 days post-initial	n=1256 (58.5%); Mode~Nov 2017	Re-evaluation form
FOLLOW-UP 1	R1_TX	First re-evaluation: Number of treatments	Numeric	Treatments between initial and FU1	Mean=5.3±4.0; Median=5; n=1241	Re-evaluation form
FOLLOW-UP 1	R1_BTA	First re-evaluation: Improved therapeutic benefit	Numeric	Improvement in therapeutic benefit	Mean=69.9%; Median=80%; n=1037	Re-evaluation form
FOLLOW-UP 1	R1_VASREPOS	First re-evaluation: Pain at rest (VAS)	Numeric (0-10)	Pain at rest at FU1	Mean=1.20±2.04; Median=0; n=1064	Re-evaluation form
FOLLOW-UP 1	R1_VASACT	First re-evaluation: Pain with activity (VAS)	Numeric (0-10)	Pain during activity at FU1	Mean=3.47±3.26; Median=3; n=1045	Re-evaluation form
FOLLOW-UP 1	R1_NDI	First re-evaluation: Neck Disability Index	Numeric (0-100)	NDI score at FU1	Mean=13.0±11.0; Median=10; n=207	Re-evaluation form
FOLLOW-UP 1	R1_OS	First re-evaluation: Oswestry Index	Numeric (0-100)	Oswestry score at FU1	Mean=19.6±15.2; Median=16; n=216	Re-evaluation form
FOLLOW-UP 1	R1_DASH	First re-evaluation: DASH	Numeric (0-100)	DASH score at FU1	Mean=25.9±22.9; Median=21.5; n=64	Re-evaluation form
FOLLOW-UP 1	R1_LEFS	First re-evaluation: LEFS	Numeric (0-100)	LEFS score at FU1	Mean=51.0±37.6; Median=61; n=41	Re-evaluation form
FOLLOW-UP 1	R1_BTE	First re-evaluation: Estimated therapeutic benefit	Numeric (0-100)	Estimated therapeutic benefit at FU1	Mean=77.5±16.7; Median=80%; n=970	Re-evaluation form
FOLLOW-UP 1	R1_BTM	First re-evaluation: Maximum therapeutic benefit	Numeric (0-100)	Maximal therapeutic benefit at FU1	Mean=91.4±13.3; Median=95%; n=1020	Re-evaluation form
FOLLOW-UP 1	R1_PHASETX	Treatment phase	Numeric	1=Relief | 2=Correction | 3=Support | 4=Wellness	n=1027	Re-evaluation form
FOLLOW-UP 2	R2_DATE	Second re-evaluation: Date	Date	Approximately 160 days post-initial	n=615 (28.6%); Mode~Jan 2018	Re-evaluation form
FOLLOW-UP 2	R2_BTA	Second re-evaluation: Improved therapeutic benefit	Numeric	Improvement in therapeutic benefit	Mean=74.5%; Median=80%; n=549	Re-evaluation form
FOLLOW-UP 2	R2_VASREPOS	Second re-evaluation: Pain at rest (VAS)	Numeric (0-10)	Pain at rest at FU2	Mean=1.26±3.13; Median=0; n=514	Re-evaluation form
FOLLOW-UP 2	R2_VASACT	Second re-evaluation: Pain with activity (VAS)	Numeric (0-10)	Pain during activity at FU2	Mean=3.47±3.69; Median=3; n=499	Re-evaluation form
FOLLOW-UP 2	R2_NDI	Second re-evaluation: Neck Disability Index	Numeric (0-100)	NDI score at FU2	Mean=12.9±10.9; Median=10; n=97	Re-evaluation form
FOLLOW-UP 2	R2_OS	Second re-evaluation: Oswestry Index	Numeric (0-100)	Oswestry score at FU2	Mean=19.6±14.8; Median=18; n=104	Re-evaluation form
FOLLOW-UP 2	R2_DASH	Second re-evaluation: DASH	Numeric (0-100)	DASH score at FU2	Mean=24.0±21.6; Median=18.0; n=25	Re-evaluation form
FOLLOW-UP 2	R2_LEFS	Second re-evaluation: LEFS	Numeric (0-100)	LEFS score at FU2	Mean=47.4±35.7; Median=56.5; n=22	Re-evaluation form
FOLLOW-UP 2	R2_LEFS	Second re-evaluation: LEFS	Numeric (0-100)	LEFS score at FU2	Mean=51.0±37.6; Median=61; n=41	Re-evaluation form
FOLLOW-UP 2	R2_BTE	Second re-evaluation: Estimated therapeutic benefit	Numeric (0-100)	Estimated therapeutic benefit at FU2	Mean=78.4±18.0; Median=85%; n=482	Re-evaluation form
FOLLOW-UP 2	R2_BTM	Second re-evaluation: Maximum therapeutic benefit	Numeric (0-100)	Maximal therapeutic benefit at FU2	Mean=90.8±14.8; Median=95%; n=501	Re-evaluation form
FOLLOW-UP 2	R2_PHASETX	Treatment phase	Numeric	1=Relief | 2=Correction | 3=Support| 4=Wellness	n=508	Re-evaluation form
FOLLOW-UP 3	R3_DATE	Third re-evaluation: Date	Date	Approximately 268 days post-initial	n=335 (15.6%); Varying dates	Re-evaluation form
FOLLOW-UP 3	R3_TX	Third re-evaluation: Number of treatments	Numeric	Treatments since FU2	Median=12; n=324	Re-evaluation form
FOLLOW-UP 3	R3_BTA	Third re-evaluation: Improved therapeutic benefit	Numeric	Improvement in therapeutic benefit	Mean=74.1%; Median=80%; n=276	Re-evaluation form
FOLLOW-UP 3	R3_VASREPOS	Third re-evaluation: Pain at rest (VAS)	Numeric (0-10)	Pain at rest at FU3	Mean=1.14±1.96; Median=0; n=292	Re-evaluation form
FOLLOW-UP 3	R3_VASACT	Third re-evaluation: Pain with activity (VAS)	Numeric (0-10)	Pain during activity at FU3	Mean=3.42±3.53; Median=3; n=287	Re-evaluation form
FOLLOW-UP 3	R3_NDI	Third re-evaluation: Neck Disability Index	Numeric (0-100)	NDI score at FU3	Mean=16.2±13.7; Median=12; n=71	Re-evaluation form
FOLLOW-UP 3	R3_OS	Third re-evaluation: Oswestry Index	Numeric (0-100)	Oswestry score at FU3	Mean=20.1±14.1; Median=18; n=67	Re-evaluation form
EPISODE CLOSURE	DATEFERM	Episode closure date	Date	Episode closure date 2017-2019	Variable end dates	Re-evaluation form
EPISODE CLOSURE	DATE_DERSOAP	Date of last SOAP note	Date	Date of last clinical documentation	Variable end dates	SOAP
EPISODE CLOSURE	NTXFINAL	Total number of treatments	Numeric	Total treatments for entire episode	Median=6; Mean=9.6±10.4	SOAP
EPISODE CLOSURE	BTA_DERNIER_SOAP	Improved therapeutic benefit	Numeric	Improvement in therapeutic benefit	Mean=86.5%; Median=100%; n=745	SOAP
X-RAY	RX_FORMULAIRE	X-ray	N umeric	0=No (80.5%) | 1=Yes (18.7%)	n=2131	X-ray prescription form
X-RAY	RX_JUSTIFICATION	Justification for X-Ray	Numeric	1=Age|2=Trauma|3=Red Flag|4=Neurologic deficit |5=Arthritis suspicion |6=Supicion other serious condition|7=Postural evaluation|8=insatisfactory clinical evolution	n=325	X-ray prescription form
X-RAY	RX_RESULT	Conclusion of the radiologic exam	Numeric	1=Normal study|2=incresed ADI|3=Athritis|4=fracture/dislocation|5=Pulomnary abnormality|6=Spinal stenosis|7=Scoliosis|8=AAA|9=Spondylolysthesis|10=neoplasia|11=Arthrosis|14=other	n=325	X-ray report
Construct	Variable Code	Variable Description	Data Type	Response Options / Coding	Descriptive Statistics	Data Source
GENERAL RECOMMENDATIONS — applicable to all spinal consultation motives
Red flag screening	GDP_Red_flag	Screen patients to identify those with a higher likelihood of serious pathology / red flag conditions	Nominal	0 = No 1 = Yes 2 = Unknown		Based on extractor judgement after consulting the complete patient file
Psychosocial assessment	GDP_Psysocial	Assess psychosocial factors	Nominal	0 = No 1 = Yes 2 = Unknown		Based on extractor judgement after consulting the complete patient file
Imaging restraint	GDP_Radio	Radiological imaging discouraged unless: serious pathology suspected; unsatisfactory response to conservative care; or likely to change management	Nominal	0 = No 1 = Yes 2 = Unknown		Based on extractor judgement after consulting the complete patient file
Physical examination	GDP_Exam	Undertake a physical examination including neurological screening tests, assessment of mobility and/or muscle strength	Nominal	0 = No 1 = Yes 2 = Unknown		Based on extractor judgement after consulting the complete patient file
Outcome monitoring	GDP_PROM	Patient progress evaluated including the use of outcome measures	Nominal	0 = No 1 = Yes 2 = Unknown		Based on extractor judgement after consulting the complete patient file
Patient education	GDP_EDU	Provide patients with education / information about their condition and management options	Nominal	0 = No 1 = Yes 2 = Unknown		Based on extractor judgement after consulting the complete patient file
Physical activity / exercise	GDP_Ativity	Provide management addressing physical activity and/or exercise	Nominal	0 = No 1 = Yes 2 = Unknown		Based on extractor judgement after consulting the complete patient file
Multimodal care	GDP_multimodal	Apply manual therapy only as an adjunct to other evidence-based treatments	Nominal	0 = No 1 = Yes 2 = Unknown		Based on extractor judgement after consulting the complete patient file
Conservative care first	GDP_conservative_care	Offer evidence-informed non-surgical care prior to surgery, unless specifically indicated (e.g. red flag condition)	Nominal	0 = No 1 = Yes 2 = Unknown		Based on extractor judgement after consulting the complete patient file
Work continuation	GDP_work	Facilitate continuation or resumption of work	Nominal	0 = No 1 = Yes 2 = Unknown		Based on extractor judgement after consulting the complete patient file
OSTEOARTHRITIS (OA)-SPECIFIC RECOMMENDATIONS — applicable to OA motives only
OA — self-management	GDP_OA_Selfcare	Offer self-management programmes (OA)	Nominal	0 = No 1 = Yes 2 = Unknown		Based on extractor judgement after consulting the complete patient file
OA — weight management	GDP_OA_weight_loss	Provide interventions targeting weight loss for patients with OA who are overweight or obese	Nominal	0 = No 1 = Yes 2 = Unknown		Based on extractor judgement after consulting the complete patient file
OA — no glucosamine	GDP_OA_no_gluco	Do not use glucosamine or chondroitin for disease modification (OA)	Nominal	0 = No 1 = Yes 2 = Unknown		Based on extractor judgement after consulting the complete patient file
LOW BACK PAIN (LBP)-SPECIFIC RECOMMENDATIONS — applicable to LBP motives only
LBP — no paracetamol	GDP_LBP_no_tylenol	Do not offer paracetamol as a single medication for LBP	Nominal	0 = No 1 = Yes 2 = Unknown		Based on extractor judgement after consulting the complete patient file
LBP — no opioids	GDP_LBP_no_opioid	Do not offer opioids for chronic LBP	Nominal	0 = No 1 = Yes 2 = Unknown		Based on extractor judgement after consulting the complete patient file
LBP — no antidepressants / anticonvulsants	GDP_LBP_no_med	Do not offer SSRIs, SNRIs, tricyclic antidepressants, or anticonvulsants for LBP	Nominal	0 = No 1 = Yes 2 = Unknown		Based on extractor judgement after consulting the complete patient file
LBP — no orthotics	GDP_LBP_no_orthese	Do not offer rocker shoes or foot orthotics for LBP	Nominal	0 = No 1 = Yes 2 = Unknown		Based on extractor judgement after consulting the complete patient file
LBP — no spinal injections	GDP_LB	Spinal injections (e.g. facet joint, medial branch blocks, intradiscal, prolotherapy, trigger point) should not be used for LBP	Nominal	0 = No 1 = Yes 2 = Unknown		Based on extractor judgement after consulting the complete patient file
CERVICAL-SPECIFIC RECOMMENDATION — applicable to neck pain motives only
Cervical grading	GDP_Cer_Grades	Neck pain disorders should be classified as grades I–IV	Nominal	0 = No 1 = Yes 2 = Unknown		Based on extractor judgement after consulting the complete patient file
